# Supplementary material for: Identification and Characterization of TALE Homeobox Genes in the Endangered Fern Vandenboschia speciosa
Source: Genes (Basel). 2017 Oct 17;8(10):275. doi: 10.3390/genes8100275 (PMC5664125; doi:10.3390/genes8100275)
Supplement: Supplementary file 1 [file genes-08-00275-s001.zip]

Archive with 3 entries (2 files):
- Supplementary_material/
- Supplementary_material/Table S1.pdf
- Supplementary_material/Figure S1.pdf
